# Supplementary material for: Effect of Co Doping on Electrocatalytic Performance of Co-NiS2/CoS2 Heterostructures
Source: Nanomaterials (Basel). 2021 May 8;11(5):1245. doi: 10.3390/nano11051245 (PMC8150845; doi:10.3390/nano11051245)
Supplement: Supplementary file 1 [file nanomaterials-11-01245-s001.zip]

Archive with 1 entries (1 files):
- nanomaterials-1194316-SI.pdf
